# Supplementary material for: Preparation of Nickel Oxide Nanoflakes for Carrier Extraction and Transport in Perovskite Solar Cells
Source: Nanomaterials (Basel). 2022 Sep 25;12(19):3336. doi: 10.3390/nano12193336 (PMC9565255; doi:10.3390/nano12193336)
Supplement: Supplementary file 1 [file nanomaterials-12-03336-s001.zip]

Archive with 1 entries (1 files):
- nanomaterials-1912767-supplementary.pdf
